# Supplementary material for: Fluorescent labeling of genomic loci in Drosophila imaginal discs with heterologous DNA-binding proteins
Source: Cell Rep Methods. 2022 Mar 9;2(3):100175. doi: 10.1016/j.crmeth.2022.100175 (PMC9017127; doi:10.1016/j.crmeth.2022.100175)
Supplement: Table S1. Strains, plasmids, and sequences used in this study, related to key resources table [file mmc2.xlsx]

## Sheet: Sheet1
#	STRAIN	DESCRIPTION	ASSOCIATED PLASMID(S)	ASSOCIATED OLIGOS AND SEQUENCES
1	abx-phiC31-ubiDsRED	CRISPR Replacement of abx with PhiC31 attP ubiDsRED; RMCE Platform	gRNA: pCFD4_abx	gRNA 1: GAGATGCTTTTGAATTCTCG
				gRNA 2: GGCAGATCGGATTGGATCTT
			Replacement Cassette with Homology (HAL, HAR): pCassette_ubiDsRED_abx	HAL F: GCCAGAAGCTGCAAATTCAAG
				HAL R: CTTTGGGTTCTGTTCCACAGC
				HAR F: GAATTCAAAAGCATCTCCGCATAAAG
				HAR R: GCCAACCGCAGACTGTGCGA
				PhiC31 attP Sequence: GTACTGACGGACACACCGAAGCCCCGGCGGCAACCCTCAGCGGATGCCCCGGGGCTTCACGTTTTCCCAGGTCAGAAGCGGTTTTCGGGAGTAGTGCCCCAACTGGGGTAACCTTTGAGTTCTCTCAGTTGGGGGCGTAGGGTCGCCGACATGACACAAGGGGTTGTGACCGGGGTGGACACGTACGCGGGTGCTTACGACCGTCAGTCGCGCGAGCGCGA
2	UbxP-phiC31-P3RFP	CRISPR Replacement of Ubx Promoter with PhiC31 attP P3-RFP; RMCE Platform	gRNA: pCFD4_UbxP	gRNA1: GAATTCGAAGAAAATTAG
				gRNA 2: GTAAGACATATGAAAGC
			Replacement Cassette with Homology (HAL, HAR): PhiC31_attP_P3RFP_UbxP	HAL F: GCTCAACTGTAGTTTTCTGTTCG
				HAL R: ATTTTCTTCGAATTCTTATATGCTAT
				HAR F: AGCAGGCAGAACAGACCTT
				HAR R: CTCGCAGAGATTGTCTGACAC
				PhiC31 attP Sequence: CCCCAACTGGGGTAACCTTTGAGTTCTCTCAGTTGGGGG
3	abx-bxb1-ubiGFP	CRISPR Replacement of abx with Bxb1 attP ubiGFP; RMCE Platform	gRNA: pCFD4_abx	gRNA 1: GAGATGCTTTTGAATTCTCG
				gRNA 2: GGCAGATCGGATTGGATCTT
			Replacement Cassette with Homology (HAL, HAR): pCassette_bxb1_ubiGFP_abx	HAL F: GCCAGAAGCTGCAAATTCAAG
				HAL R: CTTTGGGTTCTGTTCCACAGC
				HAR F: GAATTCAAAAGCATCTCCGCATAAAG
				HAR R: GCCAACCGCAGACTGTGCGA
				bxb1 attP Sequence: GGTTTGTCTGGTCAACCACCGCGGTCTCAGTGGTGTACGGTACAAACC
4	abx4kb_Deletion	Deletion of ~4kb region of abx made using a two-step CRISPR/RMCE Process. abx4kb was first replaced with ubiDsRED and PhiC31 attP with CRISPR, followed by RMCE with PhiC31 attB and a multiple cloning site (MCS), which serves as the deletion of the region	gRNA: pCFD4_abx4kb	gRNA 1: GGCTTTGCAACTAATTGAAA
				gRNA 2: GTAAATGTTGGCTATTCAAAA
			Replacement Cassette with Homology (HAL, HAR): pCassette_ubiDsRED_abx4kb	HAL F: GATGTAGGCCATGGTTTCGGC
				HAL R: TGAATAGCCAACATTTACTGACTCG
				HAR F: AAACGGTAAAACTTGAGATTTTCTTATT
				HAR R: CGGAGAATCCGTATGAATCG
				PhiC31 attP Sequence: GTACTGACGGACACACCGAAGCCCCGGCGGCAACCCTCAGCGGATGCCCCGGGGCTTCACGTTTTCCCAGGTCAGAAGCGGTTTTCGGGAGTAGTGCCCCAACTGGGGTAACCTTTGAGTTCTCTCAGTTGGGGGCGTAGGGTCGCCGACATGACACAAGGGGTTGTGACCGGGGTGGACACGTACGCGGGTGCTTACGACCGTCAGTCGCGCGAGCGCGA
			RMCE Cassette with MCS: pGA_attB_MCS	PhiC31 attB Sequence: CGGGTGCCAGGGCGTGCCCTTGGGCTCCCCGGGCGCGTAC
				MCS Sequence: gaagcttcctaggaggcctagatctgcggccgcttaattaaacgcgtgaatgggcgcgccgctagccatatgggtaccggatcc
5	abxWT_Replacement	RMCE of abx region with WT sequence to assess impact of PhiC31 attP/attB scars	RMCE Cassette with WT Sequence: pGA_abxWT	PhiC31 attB Sequence: CGGGTGCCAGGGCGTGCCCTTGGGCTCCCCGGGCGCGTAC
				abxWT F: ATCCAATCCGATCTGCCCAG
				abxWT R: TCGAGGAGTGAGTAAGAGATTGATAAAG
6	UbxPWT_Replacement	RMCE of UbxP region with WT sequence to assess impact of PhiC31 attP/attB scars	RMCE Cassette with WT Sequence: pGA_UbxPWT	PhiC31 attB Sequence: CGGGTGCCAGGGCGTGCCCTTGGGCTCCCCGGGCGCGTAC
				UbxPWT F: TAGAGGTTGTATTGTTTTATTAATAAAAAACCTATTG
				UbxPWT R: TTCATATGTCTTACATTACAAGTTGTTATCTGTTTTTCC
7	abx20XLacO	RMCE of abx region with WT sequence and 20X LacO	RMCE Cassette: pGA_abx20XLacO	LacO Sequence: CCACATGTGGAATTGTGAGCGGATAACAATTTGTGG
8	abxParS1	RMCE of abx region with WT sequence and ParS1	RMCE Cassette: pGA_abxParS1	ParS1 F: CCATTCGGACGATCGG
				ParS1 R: CAGATCTGGCGCGCC
9	abxParS2	RMCE of abx region with WT sequence and ParS2	RMCE Cassette: pGA_abxParS2	ParS2 F: CAAATCCGGGGCGCT
				ParS2 R: CCGGCGTCAACTTCTATCTACTC
10	UbxP20XLacO	RMCE of UbxP region with 20X LacO cloned between two fragments that make up the WT sequence	RMCE Cassette: pGA_UbxP20XLacO	UbxP Fragment 1 F: TAGAGGTTGTATTGTTTTATTAATAAAAAACCTATTG
				UbxP Fragment 1 R: GCTTACGCAAATTATTTGTATCTAATTC
				UbxP Fragment 2 F: CATATTCTAGCACAAAGATTGGG
				UbxP Fragment 2 R: TTCATATGTCTTACATTACAAGTTGTTATC
				LacO Sequence: CCACATGTGGAATTGTGAGCGGATAACAATTTGTGG
11	UbxP_ParS1	RMCE of UbxP region with ParS1 cloned between two fragments that make up the WT sequence	RMCE Cassette: pGA_UbxP_ParS1	UbxP Fragment 1 F: TAGAGGTTGTATTGTTTTATTAATAAAAAACCTATTG
				UbxP Fragment 1 R: GCTTACGCAAATTATTTGTATCTAATTC
				UbxP Fragment 2 F: CATATTCTAGCACAAAGATTGGG
				UbxP Fragment 2 R: TTCATATGTCTTACATTACAAGTTGTTATC
				ParS1 F: CCATTCGGACGATCGG
				ParS1 R: CAGATCTGGCGCGCC
12	UbxP_ParS2	RMCE of UbxP region with ParS2 cloned between two fragments that make up the WT sequence	RMCE Cassette: pGA_UbxP_ParS2	UbxP Fragment 1 F: TAGAGGTTGTATTGTTTTATTAATAAAAAACCTATTG
				UbxP Fragment 1 R: GCTTACGCAAATTATTTGTATCTAATTC
				UbxP Fragment 2 F: CATATTCTAGCACAAAGATTGGG
				UbxP Fragment 2 R: TTCATATGTCTTACATTACAAGTTGTTATC
				ParS2 F: CAAATCCGGGGCGCT
				ParS2 R: CCGGCGTCAACTTCTATCTACTC
13	abx48XTetO	RMCE of abx region with 48X TetO	RMCE Cassette: pGA_abx_48XTetO	TetO Sequence: TCCCTATCAGTGATAGAGA
				TetO Spacer 1: TCGGGCGATT
				TetO Spacer 2: CTATAAGATT
				TetO Spacer 3: CCGCATTGCG
				TetO Spacer 4: TGCTGTCGGC
14	"Double Ubx (DU)" UbxP20XLacO_abxParS2	PhiC31 RMCE of UbxP region with 20X LacO and BxB1 RMCE of abx region with ParS2	UbxP RMCE Cassette: pGA_UbxP20XLacO	UbxP Fragment 1 F: TAGAGGTTGTATTGTTTTATTAATAAAAAACCTATTG
				UbxP Fragment 1 R: GCTTACGCAAATTATTTGTATCTAATTC
				UbxP Fragment 2 F: CATATTCTAGCACAAAGATTGGG
				UbxP Fragment 2 R: TTCATATGTCTTACATTACAAGTTGTTATC
				LacO Sequence: CCACATGTGGAATTGTGAGCGGATAACAATTTGTGG
			abx BxB1 RMCE Cassette: bxb1_attb_abx_ParS2	ParS2 F: CAAATCCGGGGCGCT
				ParS2 R: CCGGCGTCAACTTCTATCTACTC
				BxB1 attB Sequence: GGCTTGTCGACGACGGCGGTCTCCGTCGTCAGGATCAT
15	10X LacO abx-tdtom (attp40)	abx-tdtomato transgene injected into Chr II in attp40. Contains various LacO repeats upstream of 531 bp fragment of abx and a minimal promoter to drive tdtomato expression	Reporter Constructs: pRVV54_tdtomato	abx(531bp) F: GAACACAAAGGAGTCTGGTG
16	20X LacO abx-tdtom (attp40)
17	40X LacO abx-tdtom (attp40)
18	64X LacO abx-tdtom (attp40)			abx(531bp) R: AACGTCGGAGGATGTAGG
19	160X LacO abx-tdtom (attp40)
20	hsp70_LacIHaloTag (L1)	C-terminal HaloTag Fusion (Linker 1), cloned into homemade hsp70 vector, injected into Chr II at attp40	hsp70_LacIHaloTag (L1)	Linker Sequences in main figures; LacI, TetR, ParB1, ParB2, HaloTag, Neon Sequences in Table S3
21	hsp70_LacIHaloTag (NL1)	N-terminal HaloTag Fusion (Linker NL1), cloned into homemade hsp70 vector, injected into Chr II at attp40	hsp70_LacIHaloTag (NL1)
22	hsp70_LacINeon (L1)	C-terminal Neon Fusion (Linker 1), cloned into homemade hsp70 vector, injected into Chr II at attp40	hsp70_LacINeon (L1)
23	hsp70_LacINeon (L2)	C-terminal Neon Fusion (Linker 2), cloned into homemade hsp70 vector, injected into Chr II at attp40	hsp70_LacINeon (L2)
24	hsp70_ParB1HaloTag (L1)	C-terminal HaloTag Fusion (Linker 1), cloned into homemade hsp70 vector, injected into Chr II at attp40	hsp70_ParB1HaloTag (L1)
25	hsp70_ParB1Neon (L1)	C-terminal Neon Fusion (Linker 1), cloned into homemade hsp70 vector, injected into Chr II at attp40	hsp70_ParB1Neon (L1)
26	hsp70_ParB1Neon (L2)	C-terminal Neon Fusion (Linker 2), cloned into homemade hsp70 vector, injected into Chr II at attp40	hsp70_ParB1Neon (L2)
27	hsp70_ParB2HaloTag (L1)	C-terminal HaloTag Fusion (Linker 1), cloned into homemade hsp70 vector, injected into Chr II at attp40	hsp70_ParB2HaloTag (L1)
28	hsp70_ParB2Neon (L1)	C-terminal Neon Fusion (Linker 1), cloned into homemade hsp70 vector, injected into Chr II at attp40	hsp70_ParB2Neon (L1)
29	hsp70_ParB2Neon (L2)	C-terminal Neon Fusion (Linker 2), cloned into homemade hsp70 vector, injected into Chr II at attp40	hsp70_ParB2Neon (L2)
30	hsp70_TetRHaloTag	C-terminal HaloTag Fusion, cloned into homemade hsp70 vector, injected into Chr II at attp40	hsp70_TetRHaloTag
