# Supplementary material for: Fluorescent labeling of genomic loci in Drosophila imaginal discs with heterologous DNA-binding proteins
Source: Cell Rep Methods. 2022 Mar 9;2(3):100175. doi: 10.1016/j.crmeth.2022.100175 (PMC9017127; doi:10.1016/j.crmeth.2022.100175)
Supplement: Table S2. Ubx single-molecule RNA FISH probes, related to key resources table [file mmc3.xlsx]

## Sheet: Sheet1
smRNA FISH PROBES: Ubx Intron 1
Probe	Sequence (5-3)
1	ggactttcagtggacttgtg
2	gaggacagaagggatgggat
3	aacaaagctttggcactgca
4	ctgcaatctgttgagcttga
5	cacaggatgacttttgttgc
6	aattggagcagagacggcaa
7	ccttacatgttgacttgtct
8	tcgattcgagctcttcatta
9	ttgttatctgtttttcccat
10	cctgctttcatatgtcttac
11	cctgccataaaaaggtctgt
12	ttgccaataaggtgttgtgt
13	tttggcttcctataaccata
14	gtcctaatttttttcctctg
15	gggtttttgcctttttaaca
16	cgcaaatgggtgcctttaaa
17	gccagcgaataaactatggc
18	actctaagcgagatcacagc
19	atggctcttcactcgattta
20	gcaggtgaaatcgaagggtc
21	attatgaggcagacgtagcg
22	gccgagcatcattaaaagca
23	tgttgcacaaattgcagctc
24	ttgctattttgcagctcttt
25	ccttttgctatttcttgact
26	agtgtgtgtcctgaaaggat
27	taataagcgcgacttctgcg
28	gtgaggggctgaacgtaatt
29	gtgactgaaacccgtggaaa
30	tactcttggctttgttcttg
31	tttacgttcgatcttcgagc
32	tatttctttagtgccagctt
33	aacttgtaagccctctattt
34	aagctcccttttatacacag
35	gttttttaaccagctcttcg
36	aggctctcgaatttagttca
37	atccgatggaaaacctgtcg
38	ctgatcatcttgcagaacgg
39	gctcggcgcataaatttcat
40	attcatcaccgacacttcag
41	caatggtgtttctttggtct
42	aagacaccctgtatgaaggg
43	gcagagattgtctgacacac
44	cttagagggaatgttccact
45	ccgatcatcttcaggtaaga
46	cagatcgtctcgttttctta
47	tccaggtctcaagttcgaaa
48	cggatctagcggattagaga
