# Supplementary material for: Fluorescent labeling of genomic loci in Drosophila imaginal discs with heterologous DNA-binding proteins
Source: Cell Rep Methods. 2022 Mar 9;2(3):100175. doi: 10.1016/j.crmeth.2022.100175 (PMC9017127; doi:10.1016/j.crmeth.2022.100175)
Supplement: Table S3. Sequences of fluorescent proteins and tags used in this study, related to key resources table [file mmc4.xlsx]

## Sheet: Sheet1
Sequence Name	Notes	Sequence
LacI	Core Sequence of LacI excluding Tags, Linkers, NLS	ATGAAATATGTAACGTTATACGATGTCGCAGAGTATGCCGGTGTCTCTTATCAGACCGTTTCCCGCGTGGTGAACCAGGCCAGCCACGTTTCTGCGAAAACGCGGGAAAAAGTGGAAGCGGCGATGGCGGAGCTGAATTACATTCCCAACCGCGTGGCACAACAACTGGCGGGCAAACAGTCGTTGCTGATTGGCGTTGCCACCTCCAGTCTGGCCCTGCACGCGCCGTCGCAAATTGTCGCGGCGATTAAATCTCGCGCCGATCAACTGGGTGCCAGCGTGGTGGTGTCGATGGTAGAACGAAGCGGCGTCGAAGCCTGTAAAGCGGCGGTGCACAATCTTCTCGCGCAACGCGTCAGTGGGCTGATCATTAACTATCCGCTGGATGACCAGGATGCC…
ParB1	Core Sequence of ParB1 excluding Tags, Linkers, NLS	ATGAAACCCTCCCAATTTGCCAAAGGATTCCAAGCGCGCCCGGATATCACGACGAGCGAGAAGCGCACGGCGCTTGATCGGCTCAATGCGATCGACGGCATCGTCAAGTCCGAGACGCCGACCCCGGCGCCGACCAAATCCGCGAAGAAGGACATCGCACCGCCGCCTGCTCCGGAATTCACGATCGATCCGTCGATCGACGAATCGCAGCAATATCGCGCGTGGCGTCTCGAGAATCGCTATGCACCCGGGCAGGTGATCGAGCTGCCGCTGAAGGCGATCAAGCACAGCCCGTTCAACCCGCGGCACTTCTATCTGAAATCGTCGATTGCCGAACTCGCGGTCAACCTCGCGAAGCAGGGACAGCAGCAGGCGATCCACGTGATTCCGGATTACGAC…
ParB2	Core Sequence of ParB2 excluding Tags, Linkers, NLS	ATGGCAAAGGACACATCTAAGGACAAAAAACCCACGGGCAACTTGCACTTAGCAGCTGGCTTGTTAAGGGGTTTAGCACAGGAAAATGCAGCTTTGGAAACCAGGCTTCCTGAGCCAACCGCAGCGCCGGCAGCGGTCGTTGAGGCAACTCCAGCCAGTGCGCCAGCTGCGGCGACCCCGGCAGGAACGGCAGACCTTGGTGCTCCTCAAAAGGTACTTGTTAAGGATTGTATACCAAACCCATTCAATCCGAGGGTATTTTATAGCGAATCCAGTCTACATGAACTAGCACTAACTTTAAAAAGAGAAGGTCAAATTGAACCAATCAAGGTTACTCGTTTGCCAGAGTTTCCAGGTAAGTTAGTCGTCATTGATGGACAAAGAAGACTGAGAGCCACT…
HaloTag	Core Sequence of HaloTag	GGATCCGAAATCGGTACTGGCTTTCCATTCGACCCCCATTATGTGGAAGTCCTGGGCGAGCGCATGCACTACGTCGATGTTGGTCCGCGCGATGGCACCCCTGTGCTGTTCCTGCACGGTAACCCGACCTCCTCCTACGTGTGGCGCAACATCATCCCGCATGTTGCACCGACCCATCGCTGCATTGCTCCAGACCTGATCGGTATGGGCAAATCCGACAAACCAGACCTGGGTTATTTCTTCGACGACCACGTCCGCTTCATGGATGCCTTCATCGAAGCCCTGGGTCTGGAAGAGGTCGTCCTGGTCATTCACGACTGGGGCTCCGCTCTGGGTTTCCACTGGGCCAAGCGCAATCCAGAGCGCGTCAAAGGTATTGCATTTATGGAGTTCATCCGC…
Neon	Core Sequence of Neon	GTGAGCAAGGGCGAGGAGGATAACATGGCCTCTCTCCCAGCGACACATGAGTTACACATCTTTGGCTCCATCAACGGTGTGGACTTTGACATGGTGGGTCAGGGCACCGGCAATCCAAATGATGGTTATGAGGAGTTAAACCTGAAGTCCACCAAGGGTGACCTCCAGTTCTCCCCCTGGATTCTGGTCCCTCATATCGGGTATGGCTTCCATCAGTACCTGCCCTACCCTGACGGGATGTCGCCTTTCCAGGCCGCCATGGTAGATGGCTCCGGATACCAAGTCCATCGCACAATGCAGTTTGAAGATGGTGCCTCCCTTACTGTTAACTACCGCTACACCTACGAGGGAAGCCACATCAAAGGAGAGGCCCAGGTGAAGGGGACTGGTTTCCCTGCT…
TetRHaloTag	Entire Sequence	ATGCCTAAGAAGAAGAGGAAGGTTAACCTCGAGGAGtccagactggacaagagcaaagtcataaactctgctctggaattactcaatgaagtcggtatcgaaggcctgacgacaaggaaactcgctcaaaagctgggagttgagcagcctaccctgtactggcacgtgaagaacaagcgggccctgctcgatgccctggcaatcgagatgctggacaggcatcatacccacttctgccccctggaaggcgagtcatggcaagactttctgcggaacaacgccaagtcattccgctgtgctctcctctcacatcgcgacggggctaaagtgcatctcggcacccgcccaacagagaaacagtacgaaaccctggaaaatcagctcgcgttcctgtgtcag…
